# Supplementary material for: Exploration driven by a medial preoptic circuit facilitates fear extinction in mice
Source: Commun Biol. 2023 Jan 27;6:106. doi: 10.1038/s42003-023-04442-9 (PMC9883483; doi:10.1038/s42003-023-04442-9)
Supplement: Supplementary file 4 — Supplementary Data 1 [file 42003_2023_4442_MOESM4_ESM.xlsx]

## Sheet: Statistic precise value
Figure number	Which test?	Sample size (n)	Sample type	Statistical parameters	p-value (post-hock)	Normality test (Shapiro-Wilk test)	Equal variance test	statistical values
1e	Paired t-test (two tailed)	16, 16	mice	pre: 157.12 ± 13.91 post: 29.42 ± 8.75	3.45e-07	Passed (P = 0.057)	n/a	t(15) = 8.609
1f	Wilcoxon Signed Rank Test	16, 16	mice	pre: 14 ± 1.47 post: 4.56 ± 0.89	< 0.001	Failed (P < 0.050)	n/a	W= -136.000
1g	Paired t-test (two tailed)	16, 16	mice	pre: 48.48 ± 3.70 post: 12.23 ± 3.06	4.94e-07	Passed (P = 0.082)	n/a	t(15) = 8.367
1h	Wilcoxon Signed Rank Test	16, 16	mice	pre: 0.86 ± 0.25 post: 14.46 ± 4.06	< 0.001	Failed (P < 0.050)	n/a	W= 136.000
2e	Two way RM ANOVA; post-hoc, Holm-Sidak	8, 8	mice	Pre_ChR2: 49.39 ± 2.64; Pre_mCherry: 47.56 ± 7.18; Post_ChR2: 15.39 ± 4.60; Post_mCherry: 9.07 ± 4.01; D3_ChR2: 8.83 ± 3.28; D3_mCherry: 12.43 ± 4.23; D4_ChR2: 11.27 ± 6.47; D4_mCherry: 12.39 ± 4.85; D5_ChR2: 16.99 ± 6.47; D5_mCherry: 17.97 ± 3.62; D6_ChR2: 23.35 ± 4.12; D6_mCherry: 18.19 ± 4.43; D7_ChR2: 29.02 ± 5.28; D7_mCherry: 22.15 ± 4.44; D8_ChR2: 36.95 ± 4.46; D8_mCherry: 20.87 ± 3.50; D9_…	t = 0.296, p = 0.767 t = 1.020, p = 0.310; t = 0.582, p = 0.562; t = 0.182, p = 0.856; t = 0.159, p = 0.874; t = 0.834, p = 0.406; t = 1.110, p = 0.270; t = 2.598, p = 0.011; t = 2.841, p = 0.005; t = 2.312, p = 0.023	Failed (P < 0.050)	passed (P = 0.312)	Group[F(1,14)=3.990, p=0.066]; Day[F(9,126)=17.903, ***p<0.001]; Interaction[F(9,126)=1.804, p=0.074]
2f	Two way RM ANOVA; post-hoc, Holm-Sidak	8, 8	mice	Pre_ChR2: 163.80 ± 8.13; Pre_mCherry: 150.45 ± 27.39; Post_ChR2: 38.07 ± 14.70; Post_mCherry: 20.76 ± 9.54; D3_ChR2: 10.17 ± 4.24; D3_mCherry: 15.31 ± 5.89; D4_ChR2: 29.98 ± 13.78; D4_mCherry: 13.11 ± 6.00; D5_ChR2: 60.88 ± 24.80; D5_mCherry: 12.57 ± 3.99; D6_ChR2: 66.01 ± 14.93; D6_mCherry: 23.37 ± 9.90; D7_ChR2: 94.32 ± 21.91; D7_mCherry: 29.95 ± 8.24; D8_ChR2: 126.10 ± 17.27; D8_mCherry: 28.33…	t = 0.694, p = 0.489; t = 0.900, p = 0.370; t = 0.268, p = 0.790; t = 0.877, p = 0.382; t = 2.512, p = 0.013; t = 2.217, p = 0.029; t = 3.348, p = 0.001; t = 5.085, p < 0.001; t = 4.413, p < 0.001; t = 5.996, p < 0.001	Failed (P < 0.050)	Failed (P < 0.050)	Group[F(1,14)=25.760, ***p<0.001]; Day[F(9,126)=24.707, ***p<0.001]; Interaction[F(9,126)=5.312,, ***p<0.001]
2g	Two way RM ANOVA; post-hoc, Holm-Sidak	8, 8	mice	Pre_ChR2: 15.25 ± 1.90; Pre_mCherry: 12.75 ± 2.27; Post_ChR2: 5.38 ± 1.45; Post_mCherry: 3.75 ± 1.06; D3_ChR2: 2.75 ± 1.15; D3_mCherry: 2.25 ± 0.80; D4_ChR2: 4.75 ± 1.74; D4_mCherry: 2.13 ± 1.03; D5_ChR2: 7.00 ± 2.49; D5_mCherry: 2.13 ± 0.55; D6_ChR2: 8.75 ± 2.00; D6_mCherry: 4.00 ± 1.45; D7_ChR2: 11.25 ± 2.72; D7_mCherry: 3.75 ± 1.24; D8_ChR2: 11.38 ± 2.17; D8_mCherry: 3.88 ± 0.99; D9_ChR2: 15.5…	t = 0.983, p = 0.329; t = 0.639, p = 0.525; t = 0.197, p = 0.845; t = 1.032, p = 0.305; t = 1.917, p = 0.059; t = 1.868, p = 0.066; t = 2.949, p = 0.004; t = 2.949, p = 0.004; t = 4.473, p < 0.001; t = 5.456, p < 0.001	Failed (P < 0.050)	Failed (P < 0.050)	Group[F(1,14)=13.173, **p=0.003]; Day[F(9,126)=13.056, ***p<0.001]; Interaction[F(9,126)=4.271, ***p<0.001]
2h	Two way RM ANOVA; post-hoc, Holm-Sidak	8, 8	mice	Pre_ChR2: 0.66 ± 0.28; Pre_mCherry: 1.06 ± 0.42; Post_ChR2: 6.29 ± 1.33; Post_mCherry: 22.63 ± 7.05; D3_ChR2: 35.06 ± 9.13; D3_mCherry: 36.43 ± 5.88; D4_ChR2: 20.16 ± 6.47; D4_mCherry: 50.61 ± 9.49; D5_ChR2: 15.86 ± 7.44; D5_mCherry: 48.82 ± 4.50; D6_ChR2: 7.34 ± 3.22; D6_mCherry: 46.25 ± 7.99; D7_ChR2: 4.28 ± 2.49; D7_mCherry: 37.06 ± 7.31; D8_ChR2: 2.38 ± 1.19; D8_mCherry: 38.90 ± 5.46; D9_ChR2…	t = 0.0491, p = 0.961; t = 1.999, p = 0.050; t = 0.167, p = 0.868; t = 3.725, p < 0.001; t = 4.031, p < 0.001; t = 4.759, p < 0.001; t = 4.009, p < 0.001; t = 4.467, p < 0.001; t = 4.089, p < 0.001; t = 2.925, p = 0.005	Failed (P < 0.050)	passed (P = 0.224)	Group[F(1,14)=20.628, ***p<0.001]; Day[F(9,126)=11.747, ***p<0.001]; Interaction[F(9,126)=4.805, ***p<0.001]
2j	Two way RM ANOVA; post-hoc, Holm-Sidak	6,4	mice	Pre_ChR2: 38.07 ± 3.53; Pre_mCherry: 56.95 ± 6.54; Post_ChR2: 12.46 ± 3.17; Post_mCherry: 20.82 ± 7.97; D3_ChR2: 7.17 ± 2.78; D3_mCherry: 16.21 ± 5.70; D4_ChR2: 9.60 ± 1.64; D4_mCherry: 16.71 ± 5.13; D5_ChR2: 11.03 ± 3.13; D5_mCherry: 20.40 ± 5.64; D6_ChR2: 9.54 ± 1.44; D6_mCherry: 19.32 ± 7.23; D7_ChR2: 8.63 ± 3.08; D7_mCherry: 18.37 ± 7.43; D8_ChR2: 9.27 ± 2.39; D8_mCherry: 15.38 ± 6.78; D9_ChR…	t = 2.535, p = 0.018; t = 1.192, p = 0.245; t = 1.609, p = 0.120; t = 0.859, p = 0.398; t = 1.652, p = 0.111; t = 1.391, p = 0.177; t = 1.726, p = 0.097; t = 0.864, p = 0.396; t = 1.036, p = 0.310; t = 1.257, p = 0.220	Passed (P = 0.645)	Passed (P = 0.354)	Group[F(1,7)=3.965, p=0.087]; Day[F(9,63)=19.699, ***p<0.001]; Interaction[F(9,63)=0.458, p=0.897]
2k	Two way RM ANOVA; post-hoc, Holm-Sidak	6,4	mice	Pre_ChR2: 1.06 ± 0.62; Pre_mCherry: 2.37 ± 0.47; Post_ChR2: 16.86 ± 10.71; Post_mCherry: 17.17 ± 7.35; D3_ChR2: 33.18 ± 5.75; D3_mCherry: 41.76 ± 16.46; D4_ChR2: 35.22 ± 4.90; D4_mCherry: 40.61 ± 7.29; D5_ChR2: 28.68 ± 8.51; D5_mCherry: 30.73 ± 12.41; D6_ChR2: 24.86 ± 7.18; D6_mCherry: 22.87 ± 3.99; D7_ChR2: 22.52 ± 10.26; D7_mCherry: 22.84 ± 4.36; D8_ChR2: 20.37 ± 7.60; D8_mCherry: 38.37 ± 11.54…	t = 0.101, p = 0.920; t = 0.999, p = 0.323; t = 1.188, p = 0.241; t = 0.771, p = 0.444; t = 0.846, p = 0.402; t = 0.243, p = 0.809; t = 0.811, p = 0.421; t = 1.963, p = 0.055; t = 0.193, p = 0.848; t = 0.0552, p = 0.956	Passed (P = 0.157)	Passed (P = 0.722)	Group[F(1,7)=1.536, p=0.255]; Day[F(9,63)=4.651, ***p<0.001]; Interaction[F(9,63)=0.547, p=0.834]
3d	Two way ANOVA; post-hoc, Holm-Sidak	7, 6	mice	Pre_eNpHR: 40.38 ± 3.72; Pre_eGFP: 30.63 ± 1.69; Post_eNpHR: 7.29 ± 2.19; Post_eGFP: 11.76 ± 3.90; D3_eNpHR: 25.99 ± 4.72; D3_eGFP: 22.01 ± 2.00; D4_eNpHR: 25.60 ± 4.47; D4_eGFP: 27.18 ± 2.99; D5_eNpHR: 34.11 ± 5.72; D5_eGFP: 27.13 ± 6.39; D6_eNpHR: 36.55 ± 4.01; D6_eGFP: 32.62 ± 4.19; D7_eNpHR: 33.97 ± 3.58; D7_eGFP: 32.52 ± 2.45; D8_eNpHR: 30.62 ± 4.00; D8_eGFP: 35.93 ± 1.54; D9_eNpHR: 32.53 ± …	t = 1.729, p = 0.090; t = 0.794, p = 0.431; t = 0.706, p = 0.483; t = 0.279, p = 0.781; t = 1.238, p = 0.221; t = 0.696, p = 0.489; t = 0.257, p = 0.798; t = 0.942, p = 0.350; t = 1.330, p = 0.189; t = 0.373, p = 0.710	Failed (P < 0.050)	Passed (P = 0.695)	Group[F(1,11)=0.0195, p=0.891]; Day[F(9,99)=13.280, ***p<0.001]; Interaction[F(9,99)=1.556, p=0.139]
3e	Two way ANOVA; post-hoc, Holm-Sidak	7, 6	mice	Pre_eNpHR: 141.86 ± 16.27; Pre_eGFP: 106.23 ± 8.41; Post_eNpHR: 18.99 ± 7.81; Post_eGFP: 46.72 ± 14.82; D3_eNpHR: 53.99 ± 11.80; D3_eGFP: 61.85 ± 16.78; D4_eNpHR: 83.69 ± 22.72; D4_eGFP: 72.60 ± 14.63; D5_eNpHR: 110.59 ± 34.85; D5_eGFP: 92.65 ± 24.68; D6_eNpHR: 102.56 ± 20.88; D6_eGFP: 107.47 ± 22.18; D7_eNpHR: 103.03 ± 19.02; D7_eGFP: 115.03 ± 17.19; D8_eNpHR: 94.56 ± 13.17; D8_eGFP: 143.98 ± 20…	t = 1.286, p = 0.203; t = 1.001, p = 0.321; t = 0.284, p = 0.778; t = 0.400, p = 0.690; t = 0.647, p = 0.520; t = 0.177, p = 0.860; t = 0.433, p = 0.666; t = 1.784, p = 0.079; t = 1.518, p = 0.134; t = 0.960, p = 0.341	Failed (P < 0.050)	Passed (P = 0.926)	Group[F(1,11)=0.403, p=0.539]; Day[F(9,99)=6.956, ***p<0.001]; Interaction[F(9,99)=1.330, p=0.231]
3f	Two way ANOVA; post-hoc, Holm-Sidak	7, 6	mice	Pre_eNpHR: 17.29 ± 1.32; Pre_eGFP: 21.50 ± 2.46; Post_eNpHR: 4.71 ± 1.17; Post_eGFP: 9.50 ± 2.64; D3_eNpHR: 7.43 ± 1.73; D3_eGFP: 9.83 ± 2.21; D4_eNpHR: 9.29 ± 2.16; D4_eGFP: 8.67 ± 1.82; D5_eNpHR: 8.57 ± 1.95; D5_eGFP: 10.83 ± 2.94; D6_eNpHR: 11.71 ± 1.94; D6_eGFP: 12.50 ± 2.88; D7_eNpHR: 12.71 ± 2.86; D7_eGFP: 12.67 ± 3.05; D8_eNpHR: 14.00 ± 1.94; D8_eGFP: 12.67 ± 3.14; D9_eNpHR: 12.29 ± 2.50; …	t = 1.265, p = 0.212; t = 1.437, p = 0.158; t = 0.722, p = 0.474; t = 0.186, p = 0.853; t = 0.679, p = 0.500; t = 0.236, p = 0.815; t = 0.0143, p = 0.989; t = 0.400, p = 0.691; t = 0.164, p = 0.870; t = 0.486, p = 0.629	Failed (P < 0.050)	Passed (P = 0.450)	Group[F(1,11)=0.255, p=0.623]; Day[F(9,99)=7.508, ***p<0.001]; Interaction[F(9,99)=0.736, p=0.675]
3g	Two way ANOVA; post-hoc, Holm-Sidak	7, 6	mice	Pre_eNpHR: 1.74 ± 0.75; Pre_eGFP: 2.22 ± 0.29; Post_eNpHR: 5.33 ± 2.39; Post_eGFP: 11.50 ± 5.23; D3_eNpHR: 13.13 ± 4.58; D3_eGFP: 14.94 ± 5.90; D4_eNpHR: 12.55 ± 5.31; D4_eGFP: 15.06 ± 5.88; D5_eNpHR: 14.94 ± 5.10; D5_eGFP: 15.31 ± 11.01; D6_eNpHR: 13.50 ± 6.38; D6_eGFP: 11.19 ± 6.64; D7_eNpHR: 5.78 ± 2.35; D7_eGFP: 9.12 ± 6.26; D8_eNpHR: 6.91 ± 2.58; D8_eGFP: 8.14 ± 4.35; D9_eNpHR: 5.63 ± 2.01; …	t = 0.0666, p = 0.947; t = 0.852, p = 0.401; t = 0.250, p = 0.804; t = 0.346, p = 0.732; t = 0.0501, p = 0.960; t = 0.319, p = 0.752; t = 0.461, p = 0.648; t = 0.170, p = 0.866; t = 1.153, p = 0.258; t = 0.407, p = 0.686	Failed (P < 0.050)	Passed (P = 0.320)	Group[F(1,11)=0.206, p=0.659]; Day[F(9,99)=2.862, **p=0.005]; Interaction[F(9,99)=0.368, p=0.948]
4c	Two way ANOVA; post-hoc, Holm-Sidak	6, 6	mice	Hab_ChR2: 46.65 ± 2.99; Hab_mCherry: 46.77 ± 3.25; C1_ChR2: 78.71 ± 3.55; C1_mCherry: 50.34 ± 7.47; C2_ChR2: 79.39 ± 3.97; C2_mCherry: 52.08 ± 1.30; C3_ChR2: 80.35 ± 3.49; C3_mCherry: 56.95 ± 2.64; C4_ChR2: 81.73 ± 3.46; C4_mCherry: 57.02 ± 6.47; C5_ChR2: 83.27 ± 3.97; C5_mCherry: 55.91 ± 3.78; C6_ChR2: 84.31 ± 3.73; C6_mCherry: 48.84 ± 3.22; Test_ChR2: 49.65 ± 5.86; Test_mCherry: 50.60 ± 2.26	t = 0.0201, p = 0.984; t = 4.864, p < 0.001; t = 4.681, p < 0.001; t = 4.012, p < 0.001; t = 4.237, p < 0.001; t = 4.691, p < 0.001; t = 6.082, p < 0.001; t = 0.162, p = 0.872	Passed (P = 0.262)	Failed (P < 0.050)	Group[F(1,10)=36.684, ***p<0.001]; Day[F(7,70)=12.727, ***p<0.001]; Interaction[F(7,70)=7.219, ***p<0.001]
4e	Paired t-test (two tailed)	6, 6	mice	zone a: 353.42 ± 12.87; zone b: 364.64 ± 23.16	0.749	Passed (P = 0.488)	n/a	t(5) =-0.338
4g	Paired t-test (two tailed)	6, 6	mice	zone a: 351.52 ± 37.32; zone b: 352.57 ± 47.21	0.99	Passed (P = 0.145)	n/a	t(5) = -0.0127
4j	Two way ANOVA;	8, 7	mice	Hab_eNpHR: 52.28 ± 1.99; Hab_eGFP: 49.16 ± 1.91; C1_eNpHR: 48.03 ± 3.25; C1_eGFP: 53.71 ± 5.00; C2_eNpHR: 57.36 ± 2.48; C2_eGFP: 43.14 ± 5.91; C3_eNpHR: 52.95 ± 1.94; C3_eGFP: 46.86 ± 4.98; C4_eNpHR: 51.61 ± 5.11; C4_eGFP: 47.14 ± 5.00; C5_eNpHR: 52.52 ± 4.02; C5_eGFP: 48.27 ± 3.60; C6_eNpHR: 57.33 ± 5.22; C6_eGFP: 46.08 ± 3.30; Test_eNpHR: 48.96 ± 4.94; Test_eGFP: 51.43 ± 6.05	p = 0.151	Passed (P = 0.911)	Passed (P = 0.516)	Group[F(1,13)=1.568, p=0.233]; Day[F(7,91)=0.0723, p=0.999]; Interaction[F(7,91)=1.580, p=0.151]
4l	Paired t-test (two tailed)	7, 7	mice	zone a: 338.80 ± 38.87; zone b: 360.68 ± 41.22	0.806	Passed (P = 0.848)	n/a	t(6) = -0.257
4n	Paired t-test (two tailed)	8, 8	mice	zone a: 359.38 ± 30.05; zone b: 373.49 ± 40.40	0.846	Passed (P = 0.377)	n/a	t(7)= -0.202
5e	Two way ANOVA; post-hoc, Holm-Sidak	5, 5	mice	Post_MIDAS: 0.26 ± 0.26; Post_Control: 3.37 ± 2.75; D2_MIDAS: 0.73 ± 0.45; D2_Control: 0.00 ± 0.00; D3_MIDAS: 4.48 ± 4.20; D3_Control: 0.00 ± 0.00; D4_MIDAS: 4.10 ± 4.20; D4_Control: 0.18 ± 0.18; D5_MIDAS: 4.39 ± 1.94; D5_Control: 1.00 ± 0.88; D6_MIDAS: 10.59 ± 3.42; D6_Control: 0.30 ± 0.30; D7_MIDAS: 9.83 ± 3.46; D7_Control: 0.00 ± 0.00; D8_MIDAS: 16.84 ± 2.01; C8_Control: 0.76 ± 0.47; D9_MIDAS:…	t = 0.912, p = 0.374; t = 0.214, p = 0.833; t = 1.316, p = 0.205; t = 1.152, p = 0.265; t = 0.997, p = 0.332; t = 3.024, p = 0.007; t = 2.889, p = 0.010; t = 4.726, p < 0.001; t = 4.930, p < 0.001	Passed (P = 0.613)	Passed (P = 0.998)	Group[F(1,7)=6.715, *p=0.036]; Day[F(8,56)=4..924, ***p<0.001]; Interaction[F(8,56)=9.222, ***p<0.001]
5f	Two way ANOVA; post-hoc, Holm-Sidak	5, 5	mice	Post_MIDAS: 0.64 ± 0.64; Post_Control: 9.80 ± 7.33; D2_MIDAS: 1.44 ± 1.39; D2_Control: 0.00 ± 0.00; D3_MIDAS: 8.12 ± 7.53; D3_Control: 0.00 ± 0.00; D4_MIDAS: 16.32 ± 10.06; D4_Control: 0.36 ± 0.36; D5_MIDAS: 16.00 ± 9.16; D5_Control: 2.36 ± 1.62; D6_MIDAS: 25.12 ± 7.70; D6_Control: 0.80 ± 0.80; D7_MIDAS: 26.60 ± 9.44; D7_Control: 0.00 ± 0.00; D8_MIDAS: 29.60 ± 2.27; C8_Control: 1.24 ± 0.81; D9_MI…	t = 0.985, p = 0.336; t = 0.155, p = 0.878; t = 0.873, p = 0.393; t = 1.717, p = 0.102; t = 1.467, p = 0.158; t = 2.616, p = 0.017; t = 2.861, p = 0.010; t = 3.051, p = 0.006; t = 5.112, p < 0.001	Failed (P < 0.050)	Passed (P = 0.769)	Group[F(1,7)=6.130, *p=0.042]; Day[F(8,56)=4.286, ***p<0.001]; Interaction[F(8,56)=6.690, ***p<0.001]
5g	Two way ANOVA; post-hoc, Holm-Sidak	5, 5	mice	Post_MIDAS: 0.20 ± 0.20; Post_Control: 0.80 ± 0.58; D2_MIDAS: 0.40 ± 0.24; D2_Control: 0.00 ± 0.00; D3_MIDAS: 1.40 ± 0.98; D3_Control: 0.00 ± 0.00; D4_MIDAS: 1.60 ± 1.03; D4_Control: 0.20 ± 0.20; D5_MIDAS: 1.60 ± 0.75; D5_Control: 0.60 ± 0.40; D6_MIDAS: 2.40 ± 0.60; D6_Control: 0.20 ± 0.20; D7_MIDAS: 2.40 ± 0.93; D7_Control: 0.00 ± 0.00; D8_MIDAS: 3.60 ± 0.60; C8_Control: 0.40 ± 0.24; D9_MIDAS: 4…	t = 0.712, p = 0.489; t = 0.475, p = 0.643; t = 1.661, p = 0.121; t = 1.661, p = 0.121; t = 1.187, p = 0.257; t = 2.611, p = 0.022; t = 2.848, p = 0.014; t = 3.797, p = 0.002; t = 3.797, p = 0.002	Passed (P = 0.467)	Passed (P = 0.990)	Group[F(1,7)=5.073, p=0.059]; Day[F(8,56)=4..565, ***p<0.001]; Interaction[F(8,56)=7.454, ***p<0.001]
5i	Two way ANOVA; post-hoc, Holm-Sidak	5, 5	mice	Post_MIDAS: 52.87 ± 11.75; Post_Control: 30.81 ± 9.22; D2_MIDAS: 56.71 ± 9.66; D2_Control: 54.47 ± 14.47; D3_MIDAS: 54.09 ± 12.81; D3_Control: 49.69 ± 13.26; D4_MIDAS: 31.73 ± 8.73; D4_Control: 37.91 ± 8.88; D5_MIDAS: 18.87 ± 4.48; D5_Control: 35.79 ± 9.73; D6_MIDAS: 15.73 ± 3.29; D6_Control: 45.77 ± 7.90; D7_MIDAS: 21.60 ± 5.41; D7_Control: 54.88 ± 9.73; D8_MIDAS: 25.96 ± 3.77; C8_Control: 47.44…	t = 1.140, p = 0.283; t = 0.116, p = 0.910; t = 0.227, p = 0.825; t = 0.319, p = 0.757; t = 0.875, p = 0.404; t = 1.553, p = 0.153; t = 1.720, p = 0.118; t = 1.110, p = 0.294; t = 1.075, p = 0.309	Passed (P = 0.957)	Passed (P = 0.632)	Group[F(1,7)=0.383, p=0.556]; Day[F(8,56)=4.132, ***p<0.001]; Interaction[F(8,56)=5.658, ***p<0.001]
S1b	Two way ANOVA; post-hoc, Holm-Sidak	8, 8	mice	Post_ChR2: 1754.84 ± 105.95; Post_mCherry: 300.31 ± 72.88; D3_ChR2: 1956.97 ± 145.22; D3_mCherry: 316.04 ± 68.56; D4_ChR2: 1984.66 ± 168.22; D4_mCherry: 379.79 ± 90.86; D5_ChR2: 1953.31 ± 159.50; D5_mCherry: 417.58 ± 58.98; D6_ChR2: 1990.89 ± 129.80; D6_mCherry: 332.92 ± 58.83; D7_ChR2: 1941.93 ± 146.92; D7_mCherry: 426.36 ± 57.43; D8_ChR2: 1941.99 ± 169.27; D8_mCherry: 468.42 ± 22.77; D9_ChR2: 1…	t = 9.011, p < 0.001; t = 10.166, p < 0.001; t = 9.943, p < 0.001; t = 9.514, p < 0.001; t = 10.272, p < 0.001; t = 9.390, p < 0.001; t = 9.129, p < 0.001; t = 8.529, p < 0.001	Failed (P < 0.050)	Passed (P = 0.560)	Group[F(1,14)=119.526, ***p<0.001]; Day[F(7,98)=1.749, p=0.107]; Interaction[F(7,98)=1.306, p=0.256]
S2b	Two way ANOVA; post-hoc, Holm-Sidak	6,4	mice	Post_ChR2: 2154.37 ± 264.31; Post_mCherry: 197.26 ± 67.01; D3_ChR2: 1963.51 ± 274.51; D3_mCherry: 398.48 ± 115.83; D4_ChR2: 1909.4 ± 215.98; D4_mCherry: 669.93 ± 174.74; D5_ChR2: 1902.66 ± 278.58; D5_mCherry: 624.10 ± 72.31; D6_ChR2: 1764.89 ± 176.77; D6_mCherry: 783.54 ± 123.36; D7_ChR2: 1850.19 ± 122.01; D7_mCherry: 974.03 ± 96.41; D8_ChR2: 1956.92 ± 128.19; D8_mCherry: 937.81 ± 229.35; D9_ChR2…	t = 6.630, p < 0.001; t = 5.302, p < 0.001; t = 4.199, p < 0.001; t = 4.331, p < 0.001; t = 3.325, p = 0.004; t = 2.968, p = 0.009; t = 3.452, p = 0.003; t = 3.237, p = 0.005	Passed (P = 0.741)	Passed (P = 0.238)	Group[F(1,8)=24.570, **p=0.001]; Day[F(7,56)=1.501, p=0.186]; Interaction[F(7,56)=4.721, ***p<0.001]
S2c	t-test	6,4	mice	mCherry: 1870.87 ± 162.30; ChR2: 1999.66 ± 68.42	t = 0.428	Passed (P = 0.320)	Passed (P = 0.603)	t(8) = -0.835
S2d	Two way RM ANOVA; post-hoc, Holm-Sidak	6,4	mice	Pre_ChR2: 135.35 ± 10.92; Pre_mCherry: 161.05 ± 16.52; Post_ChR2: 30.43 ± 7.00; Post_mCherry: 47.37 ± 22.34; D3_ChR2: 15.05 ± 6.26; D3_mCherry: 31.65 ± 14.94; D4_ChR2: 10.85 ± 2.30; D4_mCherry: 27.20 ± 14.24; D5_ChR2: 17.63 ± 6.02; D5_mCherry: 37.32 ± 17.09; D6_ChR2: 11.90 ± 1.11; D6_mCherry: 40.17 ± 19.53; D7_ChR2: 18.43 ± 6.43; D7_mCherry: 43.70 ± 21.39; D8_ChR2: 16.27 ± 5.65; D8_mCherry: 23.27…	t = 1.802, p = 0.082; t = 0.702, p = 0.488; t = 1.205, p = 0.238; t = 0.873, p = 0.389; t = 0.926, p = 0.362; t = 1.579, p = 0.125; t = 1.237, p = 0.226; t = 0.379, p = 0.707; t = 1.145, p = 0.261; t = 0.963, p = 0.343	Failed (P < 0.050)	Passed (P = 0.132)	Group[F(1,7)=2.638, p=0.148]; Day[F(9,63)=30.489, ***p<0.001]; Interaction[F(9,63)=0.274, p=0.979]
S2e	Two way RM ANOVA; post-hoc, Holm-Sidak	6,4	mice	Pre_ChR2: 11.67 ± 0.67; Pre_mCherry: 15.75 ± 3.09; Post_ChR2: 6.00 ± 1.18; Post_mCherry: 9.00 ± 3.49; D3_ChR2: 3.00 ± 0.97; D3_mCherry: 3.50 ± 1.26; D4_ChR2: 2.17 ± 0.60; D4_mCherry: 3.50 ± 1.55; D5_ChR2: 3.00 ± 0.82; D5_mCherry: 6.50 ± 2.66; D6_ChR2: 2.00 ± 0.37; D6_mCherry: 4.25 ± 1.65; D7_ChR2: 2.83 ± 1.01; D7_mCherry: 4.00 ± 1.47; D8_ChR2: 3.17 ± 0.98; D8_mCherry: 3.00 ± 1.08; D9_ChR2: 3.00 ±…	t = 1.746, p = 0.090; t = 0.984, p = 0.332; t = 0.541, p = 0.592; t = 0.541, p = 0.592; t = 1.426, p = 0.163; t = 1.008, p = 0.320; t = 0.295, p = 0.770; t = 0.197, p = 0.845; t = 0.812, p = 0.423; t = 0.738, p = 0.466;	Failed (P < 0.050)	Passed (P = 0.208)	Group[F(1,7)=1.537, p=0.255]; Day[F(9,63)=18.477, ***p<0.001]; Interaction[F(9,63)=0.463, p=0.894]
S3d	Two way RM ANOVA; post-hoc, Holm-Sidak	7, 6	mice	Post_eNpHR: 394.73 ± 85.97; Post_eGFP: 704.01 ± 81.75; D3_eNpHR: 639.24 ± 64.62; D3_eGFP: 653.45 ± 82.07; D4_eNpHR: 584.85 ± 70.51; D4_eGFP: 706.72 ± 85.83; D5_eNpHR: 711.16 ± 79.76; D5_eGFP: 725.93 ± 93.48; D6_eNpHR: 754.84 ± 92.09; D6_eGFP: 834.86 ± 64.74; D7_eNpHR: 841.76 ± 80.75; D7_eGFP: 752.55 ± 69.55; D8_eNpHR: 879.27 ± 56.58; D8_eGFP: 744.92 ± 86.73; D9_eNpHR: 971.64 ± 64.44; D9_eGFP: 733…	t = 2.825, p = 0.008; t = 0.130, p = 0.898; t = 1.113, p = 0.275; t = 0.135, p = 0.894; t = 0.731, p = 0.471; t = 0.815, p = 0.422; t = 1.226, p = 0.230; t = 2.174, p = 0.038	Passed (P = 0.254)	Passed (P = 0.210)	Group[F(1,11)=0.0135, p=0.910]; Day[F(7,77)=7.958, ***p<0.001]; Interaction[F(7,77)=5.129, ***p<0.001]
S4b	Paired t-test (two tailed)	6, 6	mice	zone a: 366.64 ± 21.63; zone b: 325.32 ± 29.70	0.401	Passed (P = 0.733)	n/a	t(5) = 0.917
S4d	Paired t-test (two tailed)	6, 6	mice	zone a: 333.99 ± 21.11; zone b: 291.68 ± 19.01	0.302	Passed (P = 0.317)	n/a	t(5) = 1.151
S4f	Paired t-test (two tailed)	6, 6	mice	zone a: 305.07 ± 28.08; zone b: 331.77 ± 25.88	0.601	Passed (P = 0.388)	n/a	t(5) = -0.557
S4h	Paired t-test (two tailed)	6, 6	mice	zone a: 118.35 ± 23.99; zone b: 652.17 ± 43.23	0.000503	Passed (P = 0.475)	n/a	t(5) = -7.964
S5b	Paired t-test (two tailed)	7, 7	mice	zone a: 318.05 ± 17.57; zone b: 307.29 ± 16.66	0.685	Passed (P = 0.356)	n/a	t(6) = 0.426
S5d	Paired t-test (two tailed)	8, 8	mice	zone a: 298.32 ± 11.05; zone b: 326.04 ± 21.38	0.289	Passed (P = 0.273)	n/a	t(7) = -1.147
S5f	Paired t-test (two tailed)	7, 7	mice	zone a: 268.51 ± 26.61; zone b: 322.17 ± 35.20	0.39	Passed (P = 0.643)	n/a	t(6) = -0.927
S5h	Paired t-test (two tailed)	8, 8	mice	zone a: 321.09 ± 24.32; zone b: 363.04 ± 32.28	0.402	Passed (P = 0.501)	n/a	t(7) = -0.891

## Sheet: Fig 1e-1h
	Fig 1e	Time in shock place(s)			Fig 1f	# of entry			Fig 1g	% of distance moved in zone			Fig 1h	% Freezing
		pre	post			pre	post			pre	post			pre	post
		278.297	9.50076			4	3			87.6004	9.82428			1.83331	57.438
		92.0991	17.1014			10	7			34.3761	7.9069			2.33331	37.803
		77.2992	0			11	0			28.8172	0			0	13.7999
		112.499	21.1017			26	5			39.4866	11.4207			2.69997	12.6677
		102.199	13.9999			14	2			33.2996	0			0	11.3999
		98.599	6.3005			16	2			36.2946	0			0	0.866737
		207.117	85.5991			12	9			56.0352	34.5033			0	6.79993
		235.498	12.4999			9	2			64.5585	8.90843			1.63332	40.2997
		192.639	0			7	0			57.438	0			2.04485	10.8675
		176.881	51.3041			15	8			54.4135	23.0987			0	2.66688
		166.398	12.4665			23	3			54.2962	6.00658			0	8.4888
		183.381	129.665			13	9			52.3212	38.9729			0.77784	3.1333
		125.132	29.1664			12	5			36.2399	14.9397			0	9.2888
		159.432	35.2028			12	5			44.3762	18.9584			1.13332	10.223
		170.132	2.0335			21	1			53.7793	0.908408			0	3.6225
		136.378	44.7036			19	12			42.2837	20.2042			1.33344	2.00016

## Sheet: Fig 2e-2k
	Figure 2e	% of Distance moved
			Pre	Post	D3	D4	D5	D6	D7	D8	D9	D10
		ChR2 ctr 1	87.6004	9.82428	0	0	0	0	0	15.7868	0	14.5091
		ChR2 ctr 2	34.3761	7.9069	11.1268	19.8619	19.2193	27.5535	11.7477	34.2938	29.0379	20.9685
		ChR2 ctr 3	28.8172	0	30.3076	27.6324	14.538	24.2838	30.9231	21.9437	39.8969	43.4958
		ChR2 ctr 4	39.4866	11.4207	26.2348	20.7747	31.9019	18.1897	40.6872	25.9017	15.9463	30.4194
		ChR2 ctr 6	33.2996	0	1.10707	0	7.7427	24.6717	16.3226	24.5268	27.0185	29.3211
		ChR2 ctr 10	36.2946	0	11.2284	30.8857	22.0405	16.2717	23.4345	21.2093	22.0324	28.6159
		ChR2 ctr 11	56.0352	34.5033	0	0	22.2824	0	27.8513	0	0	35.5561
		ChR2 ctr 12	64.5585	8.90843	19.4518	0	26.0367	34.5591	26.2252	23.3105	25.2286	16.2674
		ChR2 21	57.438	0	0	0	0	23.1607	18.2751	40.1626	35.7977	43.7735
		ChR2 22	54.4135	23.0987	14.2736	18.8191	37.4338	24.2624	26.2223	40.4707	34.7005	35.9166
		ChR2 23	54.2962	6.00658	19.3311	33.5472	38.2546	41.1096	46.1977	58.8828	52.1284	50.5816
		ChR2 24	52.3212	38.9729	0	8.51629	0	18.1078	26.1523	27.2571	36.6031	36.2159
		ChR2 26	36.2399	14.9397	11.7575	7.45261	20.2443	25.8313	42.7127	45.9815	36.0014	48.242
		ChR2 28	44.3762	18.9584	0	0	2.94287	23.4645	35.4462	33.9355	32.6964	41.1109
		ChR2 30	53.7793	0.908408	2.86994	1.38034	0	0	0	16.9563	36.5124	44.0918
		ChR2 64	42.2837	20.2042	22.4234	20.4392	37.0047	30.8823	37.1331	31.9705	35.3772	33.7088
	Figure 2f	Time in shock zone(s)
			Pre	Post	D3	D4	D5	D6	D7	D8	D9	D10
		ChR2 ctr 1	278.297	9.50076	0	0	0	0	0	8.59991	0	8.50068
		ChR2 ctr 2	92.0991	17.1014	9.29991	10.1999	3.19997	41.6996	9.49991	51.3995	52.2995	26.3997
		ChR2 ctr 3	77.2992	0	33.7997	41.1996	6.09994	25.4997	62.1994	35.3996	97.099	75.6992
		ChR2 ctr 4	112.499	21.1017	43.1996	17.8998	25.6997	8.59991	64.0994	24.6998	27.5997	45.7037
		ChR2 ctr 6	102.199	13.9999	0.599994	0	4.09996	16.1998	17.6998	26.4021	51.6995	96.399
		ChR2 ctr 10	98.599	6.3005	11.0009	35.5996	14.4999	11.3009	31.0997	27.1997	22.8998	37.5996
		ChR2 ctr 11	207.117	85.5991	0	0	15.7998	0	19.6998	0	0	25.202
		ChR2 ctr 12	235.498	12.4999	24.5998	0	31.1997	83.6992	35.2996	52.8995	29.1997	14.8999
		ChR2 21	192.639	0	0	0	0	39.3698	22.0018	96.5744	58.6661	196.182
		ChR2 22	176.881	51.3041	15.7665	28.5997	124.71	56.4328	71.9326	158.665	122.443	151.798
		ChR2 23	166.398	12.4665	30.733	98.7323	161.365	112.032	165.932	204.598	173.532	170.932
		ChR2 24	183.381	129.665	0	14.3665	0	42.8329	81.6658	93.5991	118.632	156.798
		ChR2 26	125.132	29.1664	5.23328	11.1332	56.6328	76.2659	140.165	166.047	133.032	174.565
		ChR2 28	159.432	35.2028	0	0	5.50044	67.566	110.832	106.142	89.6658	133.432
		ChR2 30	170.132	2.0335	5.46661	3.83329	0	0	0	51.7995	125.232	142.432
		ChR2 64	136.378	44.7036	24.1331	83.1992	138.844	133.565	162.046	131.399	138.399	126.699
	Figure 2g	# of entry in shock zone
			Pre	Post	D3	D4	D5	D6	D7	D8	D9	D10
		ChR2 ctr 1	4	3	0	0	0	0	0	3	0	2
		ChR2 ctr 2	10	7	1	1	1	9	1	9	4	5
		ChR2 ctr 3	11	0	5	7	1	5	10	5	9	6
		ChR2 ctr 4	26	5	6	3	3	1	3	1	5	8
		ChR2 ctr 6	14	2	1	0	1	3	2	5	7	10
		ChR2 ctr 10	16	2	2	6	4	3	8	5	5	7
		ChR2 ctr 11	12	9	0	0	3	0	2	0	0	2
		ChR2 ctr 12	9	2	3	0	4	11	4	3	3	3
		ChR2 21	7	0	0	0	0	3	2	6	2	6
		ChR2 22	15	8	8	5	14	10	7	11	9	12
		ChR2 23	23	3	7	14	13	19	14	19	20	16
		ChR2 24	13	9	0	2	0	8	11	9	11	17
		ChR2 26	12	5	2	4	12	11	16	22	25	33
		ChR2 28	12	5	0	0	2	9	21	10	21	19
		ChR2 30	21	1	1	3	0	0	0	4	23	25
		ChR2 64	19	12	4	10	15	10	19	10	13	26
	Figure 2h	% Freezing
			Pre	Post	D3	D4	D5	D6	D7	D8	D9	D10
		ChR2 ctr 1	1.83331	57.438	44.0037	60.3173	56.7047	82.2733	65.3387	44.9663	77.4397	20.4683
		ChR2 ctr 2	2.33331	37.803	58.1993	69.2327	58.4327	39.333	51.9327	29.4664	41.2997	37.7663
		ChR2 ctr 3	0	13.7999	26.7664	22.4331	68.266	30.6664	10.1999	21.7664	16.9332	16.5998
		ChR2 ctr 4	2.69997	12.6677	19.0665	42.0997	42.0663	43.4663	27.2331	34.633	19.4331	21.035
		ChR2 ctr 6	0	11.3999	16.0332	30.733	27.9331	54.1327	32.833	39.9033	13.1999	3.0333
		ChR2 ctr 10	0	0.866737	28.1022	15.0998	39.2997	32.3359	13.2999	28.5997	18.6331	9.6999
		ChR2 ctr 11	0	6.79993	59.0993	77.8993	52.7327	73.166	60.8327	72.4327	74.866	50.4373
		ChR2 ctr 12	1.63332	40.2997	40.1663	87.099	45.0997	14.6332	34.833	39.4663	34.7997	38.3997
		ChR2 21	2.04485	10.8675	36.6917	53.76	60.9603	23.6019	20.0016	10.2897	25.622	2.33352
		ChR2 22	0	2.66688	19.9109	14.0443	0	1.62221	2.97775	1.62221	0	1.26665
		ChR2 23	0	8.4888	13.0443	1.77776	0	4.31107	0.844437	0.688883	1.33332	0
		ChR2 24	0.77784	3.1333	35.444	38.333	22.9775	2.71108	1.28888	1.53332	0.711103	0
		ChR2 26	0	9.2888	63.377	14.6221	1.57776	2.64442	0	0	0	0
		ChR2 28	1.13332	10.223	83.0213	25.8664	22.7574	0.977767	0	3.20026	1.46665	0
		ChR2 30	0	3.6225	13.9332	12.1554	18.5776	20.2442	9.13323	1.68887	0	2.51109
		ChR2 64	1.33344	2.00016	15.0887	0.688883	0	2.59997	0	0	0	0
	Figure 2j	% of Distance moved
			Pre	Post	D3	D4	D5	D6	D7	D8	D9	D10
		ChR2 12	29.5945	11.0913	16.5098	3.20079	20.1598	7.75074	18.4472	8.02901	8.98513	8.34566
		ChR2 14	35.2478	18.5386	0	11.1772	18.1438	7.4759	10.1586	12.8447	12.3276	12.4572
		ChR2 18	28.7923	8.57971	1.15388	9.65136	13.4149	7.87468	0	1.18485	0	0
		ChR2 3	51.2349	0	7.74398	11.68	0	15.7072	0	14.1756	11.2668	0
		ChR2 6	43.7732	14.8133	3.6973	7.13988	6.06495	6.57781	8.50068	3.91888	9.88435	6.86712
		ChR2 8	39.7544	21.7529	13.9021	14.7611	8.37296	11.8512	14.6709	15.4675	18.0542	16.5354
		ChR2 ctr 14	52.4334	38.6135	0	27.747	23.1095	30.4107	29.2836	19.2882	18.7752	13.4577
		ChR2 ctr 15	63.0056	11.0689	16.8754	17.1092	18.0898	0	0	0	0	0
		ChR2 ctr 16	41.0934	4.19876	22.2643	2.9644	6.62742	16.4695	12.6456	10.3096	17.8335	13.0457
		ChR2 ctr 19	71.2644	29.3847	25.6864	19.0126	33.7683	30.4195	31.5521	31.9156	32.7115	36.264
	Figure 2k	% Freezing
			Pre	Post	D3	D4	D5	D6	D7	D8	D9	D10
		ChR2 3	0	70.066	55.371	50.565	64.8053	48.1997	65.3387	37.8997	33.8997	56.8713
		ChR2 6	0.99999	6.2666	31.533	36.033	21.9064	4.86663	0.89999	2.73331	29.9997	6.43327
		ChR2 8	0	3.36693	21.5665	43.833	10.6332	17.9665	4.16663	4.7333	2.43331	4.66663
		ChR2 12	0	11.712	35.025	37.422	12.311	13.911	3.51107	45.8703	40.533	58.1773
		ChR2 14	3.91143	4.5333	39.9997	26.2664	20.822	19.3109	26.9108	6.19993	10.9554	11.7554
		ChR2 18	1.44443	5.2444	15.5554	17.1998	41.6217	44.933	34.2887	24.7553	59.5993	52.9107
		ChR2 ctr 14	1.49998	5.33327	84.7657	26.0997	24.9998	25.5664	14.4999	26.9664	26.6331	20.6331
		ChR2 ctr 15	1.63332	34.9663	43.333	58.8327	66.3993	30.1997	34.5997	61.4327	33.9663	37.133
		ChR2 ctr 16	3.19997	23.4998	33.6997	45.3663	22.6331	24.1664	23.7998	53.3993	9.53323	17.2332
		ChR2 ctr 19	3.16664	4.89997	5.23327	32.133	8.8999	11.5332	18.4665	11.6999	36.233	29.733

## Sheet: Fig 3d-g
	Figure 3d	% of Distance moved
			Pre	Post	D3	D4	D5	D6	D7	D8	D9	D10
		NpHR 12	37.9223	4.58968	28.1095	24.5535	27.3797	31.8851	26.6199	31.9279	32.7287	30.4988
		NpHR 13	37.5878	3.30734	24.7439	38.1228	36.1552	47.3596	43.7054	41.9316	39.763	32.7254
		NpHR 14	47.5681	7.04978	27.6676	27.6425	20.9137	25.4028	21.7619	18.8661	22.627	25.468
		NpHR 15	39.9657	7.73059	33.3863	31.4988	39.3157	37.7427	37.5956	30.0583	39.9629	46.1301
		NpHR 4	55.4918	7.78526	28.202	26.6736	39.9792	48.4664	46.4101	37.1241	43.4327	41.8949
		NpHR 6	40.705	19.2216	39.8255	30.0104	60.5939	43.3535	36.0716	14.1985	24.6169	28.734
		NpHR 7	23.4344	1.31887	0	0.701087	14.4589	21.664	25.6363	40.2003	24.5607	35.7879
		Nphr ctr 18	30.0982	0.644728	20.4217	25.2527	0	18.3189	24.1155	31.4648	3.69512	44.7619
		Nphr ctr 19	28.5083	0.767546	18.0935	30.6741	30.7566	33.1665	29.4828	32.5298	49.4318	34.3283
		NpHR ctr 20	33.7334	13.0865	24.5279	27.0336	26.1073	34.6161	30.0813	37.0477	43.155	38.5888
		NpHR ctr 23	36.9412	24.7301	30.2023	39.6494	46.7105	46.7525	41.3164	40.1505	55.1593	34.5091
		NpHR ctr 28	29.2817	13.1966	22.1444	20.1501	35.8748	39.0325	33.7828	40.1148	46.446	34.3218
		NpHR ctr 12	25.1946	18.1595	16.6409	20.2965	23.3274	23.8572	36.3394	34.2927	42.3001	32.9101
	Figure 3e	Time in shock zone(s)
			Pre	Post	D3	D4	D5	D6	D7	D8	D9	D10
		NpHR 4	178.998	13.7999	38.0996	34.4069	30.0997	60.1994	107.599	136.799	132.699	129.799
		NpHR 6	140.799	63.6994	73.8993	150.212	280.197	152.698	127.51	58.9994	60.7049	91.6991
		NpHR 7	66.5993	2.09998	0	0.40008	14.0083	13.1999	35.4996	69.5993	42.8996	75.4992
		NpHR 12	133.499	5.19995	54.6044	71.0993	81.0992	102.999	85.4991	114.199	124.81	98.7079
		NpHR 13	113.999	11.0999	62.7994	151.798	140.799	160.298	179.798	123.11	148.399	114.599
		NpHR 14	193.398	18.1998	47.8995	49.9995	65.7993	79.4992	50.1995	48.2995	48.1995	55.3044
		NpHR 15	165.698	18.7998	100.599	127.899	162.098	148.999	135.099	110.899	150.298	163.698
		Nphr ctr 18	114.899	1.89998	49.4995	26.9997	0	20.6998	41.6996	226.798	291.297	212.998
		Nphr ctr 19	107.099	2.89997	34.2997	87.0991	79.0992	107.999	89.0991	112.699	100.099	117.299
		NpHR ctr 20	129.599	58.3994	73.4993	88.5991	91.8991	134.399	127.499	144.399	150.498	135.299
		NpHR ctr 23	115.699	90.4991	131.899	123.899	168.598	156.598	153.998	135.899	131.299	109.499
		NpHR ctr 28	101.099	57.9994	69.3993	71.6993	148.499	157.498	138.099	165.698	115.999	128.299
		NpHR ctr 12	68.9993	68.5993	12.4999	37.2996	67.7993	67.5993	139.799	78.3992	69.9993	81.2992
	Figure 3f	# of entry in shock zone
			Pre	Post	D3	D4	D5	D6	D7	D8	D9	D10
		NpHR 4	21	5	5	4	4	5	12	15	18	26
		NpHR 6	20	11	7	8	3	12	10	18	8	12
		NpHR 7	21	1	0	1	4	4	5	6	5	10
		NpHR 12	13	3	7	8	9	15	10	14	15	12
		NpHR 13	17	4	12	17	14	16	12	18	15	14
		NpHR 14	16	4	7	13	10	14	11	8	4	8
		NpHR 15	13	5	14	14	16	16	29	19	21	25
		Nphr ctr 18	33	4	12	2	0	3	3	3	2	3
		Nphr ctr 19	20	1	7	12	11	14	8	9	14	16
		NpHR ctr 20	21	11	12	11	11	12	12	18	16	14
		NpHR ctr 23	15	18	17	12	18	21	16	22	15	19
		NpHR ctr 28	20	15	10	11	19	19	25	18	17	21
		NpHR ctr 12	20	8	1	4	6	6	12	6	13	9
	Figure 3g	% Freezing
			Pre	Post	D3	D4	D5	D6	D7	D8	D9	D10
		NpHR 4	0.933323	1.13332	14.5332	20.204	24.1331	17.0665	5.03327	0.866657	3.56663	0
		NpHR 6	0	0.89999	13.0332	8.134	28.4664	18.4331	3.06691	17.4998	3.5336	3.8333
		NpHR 7	0	3.8333	36.8997	39.8747	34.1533	47.9997	19.5998	6.5666	16.8332	6.1666
		NpHR 12	0.77777	3.31108	0.866737	2.48886	3.37773	0.711103	2.44442	2.44442	2.24462	1.04453
		NpHR 13	3.88883	11.2221	7.4666	0	8.04437	1.99998	3.99997	3.73363	3.51107	4.59997
		NpHR 14	5.13327	16.8887	16.8665	14.4221	4.02217	6.33327	4.77773	15.511	7.8666	9.7119
		NpHR 15	1.44443	0	2.26664	2.71108	2.39998	1.97776	1.5111	1.73332	1.8222	2.97775
		Nphr ctr 18	1.86665	34.6663	5.99993	42.3663	70.0327	43.9997	39.7663	29.1664	57.566	33.3997
		Nphr ctr 19	3.26663	16.7665	25.6331	7.63327	9.33323	4.46663	8.9999	3.1333	9.0999	4.1333
		NpHR ctr 20	2.03331	5.59993	9.03323	13.4665	5.3666	8.63323	1.83331	3.7333	0.799993	1.43332
		NpHR ctr 23	2.63331	1.16666	1.03332	0.966657	1.16666	1.33332	0	2.63331	1.83331	1.16666
		NpHR ctr 28	1.16666	0.933323	8.86657	9.26657	1.63332	2.89997	2.03331	1.03332	7.33327	1.03332
		NpHR ctr 12	2.36664	9.86657	39.0997	16.6332	4.29997	5.79993	2.06665	9.13323	7.23327	0.833327

## Sheet: Fig 4b-h
	Fig 4c	% exploration in zone b
		mCherry	Hab	C1	C2	C3	C4	C5	C6	Test
		17	35.7158	75.5605	55.9481	69.2934	79.9107	56.7606	60.2311	51.5667
		18	39.9206	64.8394	54.6058	53.4544	61.6612	54.7598	43.1332	46.7673
		19	47.392	54.2434	48.9023	53.251	69.2058	68.1626	54.1893	53.4288
		13	57.3229	33.759	53.7408	58.6537	41.8192	62.787	46.0902	59.76
		14	52.7181	46.0577	48.0674	51.9624	40.8357	41.3634	38.4778	47.5254
		21	47.5536	27.5984	51.2209	55.0734	48.681	51.6547	50.8938	44.5363
		ChR2	Hab	C1	C2	C3	C4	C5	C6	Test
		2'	46.0852	85.2429	81.3534	79.3281	84.4446	88.1664	90.7871	49.6283
		4	39.9206	80.7397	93.89	91.8492	93.6118	94.426	91.6067	30.638
		2	55.1898	62.659	65.1036	69.1073	71.5052	79.8111	78.7766	62.6582
		3	54.7356	81.2616	82.0959	84.456	85.6324	82.8577	84.0762	58.6649
		5	46.5519	86.4395	81.0842	85.1711	82.9178	88.1138	91.7014	62.559
		8	37.4377	75.9461	72.7874	72.1909	72.2644	66.2715	68.9292	33.7596
	Fig 4e	Time in chamber (s)
		mCherry	Zone a	Zone b
		17	353.466	376.333
		18	402.066	353.233
		19	334.8	384.1
		13	307.366	456.466
		14	362.966	328.733
		21	359.866	288.966
	Fig 4g	Time in chamber (s)
		ChR2	Zone a	Zone b
		2'	334.28	329.346
		4	444.633	196.4
		2	293.133	491.866
		3	285.033	404.533
		5	266.966	446.066
		8	485.1	247.233
	Fig 4j	% exploration in zone b
		eNpHR	Hab	C1	C2	C3	C4	C5	C6	Test
		5'	45.922	43.6728	66.9826	54.2418	64.8753	55.0255	63.0281	45.9454
		5	55.2558	39.0734	63.5874	52.8304	48.4676	50.0906	52.2883	65.5794
		36	56.4637	68.1368	54.4553	49.0034	30.6977	42.5018	44.1047	42.0944
		8	61.9497	51.7173	52.3513	45.928	75.8269	76.337	82.4829	64.9066
		NpHR 17	46.508	45.7917	62.7317	58.5279	55.8844	52.164	70.378	44.2251
		NpHR 20	52.5765	42.0248	45.6983	56.3757	55.0595	57.5483	60.7333	60.2163
		NpHR 21	46.9365	42.981	58.9998	46.2638	40.812	39.6406	37.4293	24.305
		NpHR 22	52.6475	50.8569	54.0931	60.4483	41.2296	46.8814	48.2088	44.3708
		eGFP	Hab	C1	C2	C3	C4	C5	C6	Test
		NpHR ctr 12	55.3517	71.8137	35.1536	33.6091	26.7124	53.0464	49.0245	54.8989
		NpHR ctr 14	49.0108	60.6517	57.5199	57.9269	67.7106	47.6769	53.4849	66.4294
		NpHR ctr 16	49.099	47.4955	19.3853	30.6979	53.2891	50.6293	40.1005	42.4869
		NpHR ctr 19	43.5613	63.1696	56.8198	59.5877	53.4047	49.3458	51.6856	71.202
		NpHR ctr 20	56.2792	57.8338	37.7027	54.6259	41.5854	35.2218	42.777	37.8213
		NpHR ctr 23	46.9135	38.6517	34.0491	34.4156	49.8498	38.1552	30.6223	27.464
		NpHR ctr 28	43.8816	36.3217	61.3149	57.1755	37.4023	63.7882	54.8977	59.7403
	Fig 4l	Time in chamber (s)
		eGFP	Zone a	Zone b
		NpHR ctr 12	307.8	374.666
		NpHR ctr 14	234.233	463.5
		NpHR ctr 16	400.233	295.666
		NpHR ctr 19	212.366	525.066
		NpHR ctr 20	455.5	277.066
		NpHR ctr 23	489.666	185.4
		NpHR ctr 28	271.833	403.366
	Fig 4n	Time in chamber (s)
		eNpHR	Zone a	Zone b
		5'	412.833	350.9
		5	258.866	493.2
		36	342.233	405.866
		8	266.733	493.333
		NpHR 17	387.933	307.6
		NpHR 20	309	467.7
		NpHR 21	517.299	166.1
		NpHR 22	380.133	303.2

## Sheet: Fig 5e-h
	Fig 5e	% Distance moved
		MIDAS	Post	D2	D3	D4	D5	D6	D7	D8	D9
		3	0	0	0	0	0	21.1638	20.8693	22.3857	34.5396
		4	0	2.05749	21.2482	11.0523	9.30353	12.9858	11.7374	13.6035	20.7963
		5	0	0	0	0	7.9736	6.73516	5.74411	20.877	11.4437
		4'	0	0	0	0	0	0.564529	0	12.3829	12.1906
		7	1.32422	1.57627	1.12928	9.43981	4.66771	11.4912	10.7791	14.9386	11.5148
		Control	Post	D2	D3	D4	D5	D6	D7	D8	D9
		1	2.67536	0	0	0	0	0	0	0	0
		2	14.1539	0	0	0	4.49672	0	0	1.74579	0
		3	0	0	0	0	0	0	0	0	0
		5	0	0	0	0	0.492782	0	0	2.06402	3.93867
		6	0	0	0	0.906027	0	1.51509	0	0	2.705
	Fig 5f	Time spent in shock zone (s)
		MIDAS	Post	D2	D3	D4	D5	D6	D7	D8	D9
		3	0	0	0	0	0	34.7996	53.3994	34.9996	114.799
		4	0	6.99994	38.1996	44.3996	46.3996	43.3996	32.7996	27.3998	53.5994
		5	0	0	0	0	27.7998	12.3999	11.1999	23.5998	26.9998
		4'	0	0	0	0	0	1.99998	0	27.1998	35.3996
		7	3.19996	0.199998	2.39998	37.1996	5.79994	32.9996	35.5996	34.7996	32.5996
		Control	Post	D2	D3	D4	D5	D6	D7	D8	D9
		1	11.1999	0	0	0	0	0	0	0	0
		2	37.7996	0	0	0	8.19992	0	0	2.19998	0
		3	0	0	0	0	0	0	0	0	0
		5	0	0	0	0	3.59996	0	0	3.99996	17.1998
		6	0	0	0	1.79998	0	3.99996	0	0	8.59992
	Fig 5g	# of entry in shock zone
		MIDAS	Post	D2	D3	D4	D5	D6	D7	D8	D9
		3	0	0	0	0	0	4	5	3	4
		4	0	1	5	5	4	3	4	3	6
		5	0	0	0	0	2	1	1	5	3
		4'	0	0	0	0	0	1	0	2	3
		7	1	1	2	3	2	3	2	5	4
		Control	Post	D2	D3	D4	D5	D6	D7	D8	D9
		1	1	0	0	0	0	0	0	0	0
		2	3	0	0	0	1	0	0	1	0
		3	0	0	0	0	0	0	0	0	0
		5	0	0	0	0	2	0	0	1	1
		6	0	0	0	1	0	1	0	0	3
	Fig 5h	% Freezing
		MIDAS	Post	D2	D3	D4	D5	D6	D7	D8	D9
		3	80.1327	86.466	95.9993	62.3327	29.9331	24.4664	19.5331	33.7997	25.5331
		4	69.666	49.1329	38.1996	10.3332	6.79993	8.2666	9.2666	17.1998	10.0665
		5	59.0661	51.8661	26.0664	24.9331	15.3999	22.1331	17.2665	35.2663	22.7331
		4'	42.4663	67.3993	70.666	36.9329	28.5331	14.5332	41.7996	25.2664	10.7999
		7	12.9999	28.6664	39.5329	24.1331	13.6665	9.2666	20.1331	18.2665	20.3998
		Control	Post	D2	D3	D4	D5	D6	D7	D8	D9
		1	18.9331	81.066	76.066	68.3993	66.7993	51.5995	78.9993	73.466	45.1995
		2	11.3332	63.5327	36.3997	47.1995	37.3329	66.5327	59.2661	32.733	76.9327
		3	19.3333	13.3333	18	20	12.6667	18	23.3333	20.6667	28
		5	60.3327	86.266	86.066	26.6664	17.8665	48.7995	68.466	47.1329	26.3331
		6	44.1329	28.1331	31.933	27.2664	44.2662	43.9329	44.3329	63.1994	16.9998
